# Supplementary material for: Human indoor climate preferences approximate specific geographies
Source: R Soc Open Sci. 2019 Mar 20;6(3):180695. doi: 10.1098/rsos.180695 (PMC6458351; doi:10.1098/rsos.180695)
Supplement: Indoor home climate data [file rsos180695supp1.csv]

STATE	MONTH	TMN	TMP	TMX	VAP
AK	1	9.6875	17.20369171	19.4375	9.877866167
AK	2	15.25	17.2593006	19.59375	7.518953589
AK	3	14.375	17.11721904	20.375	7.173128451
AK	4	14.9375	17.25342182	20.28125	7.991594361
AK	5	13	17.38575269	21.5	9.398315255
AK	6	15.5	18.42788462	21.5	11.08670454
AK	8	17.6875	19.96650503	22.9375	15.04336024
AK	9	15.25	18.68559028	22.375	14.7852612
AK	10	14.375	17.16514423	19.875	12.86669088
AL	2	19.5	22.62916667	25	10.9414157
AL	3	19.5	23.27590848	26	10.59588656
AL	4	19	23.63402778	26	13.13993139
AL	5	20.5	24.02352151	28	14.36175706
AL	6	22.5	23.73958333	25.5	14.46712818
AR	1	16.125	18.31747405	21.375	11.8880052
AR	2	16	18.33714658	23	11.54498292
AR	3	16.53125	18.89689496	23.28125	12.513796
AR	4	16.75	19.2125	22.625	13.69499776
AR	5	17	20.25201613	24	16.83257918
AR	6	18.5	21.64973958	24	18.09496685
AR	7	22.5625	23.74434901	25.4375	15.91311268
AR	8	21	23.30905578	25.125	15.96575208
AR	9	17.3125	22.74079861	25.0625	16.16662728
AR	10	17.0625	19.99507212	23.875	16.02111285
AZ	1	13.1875	19.66986812	26.8125	7.396731453
AZ	2	15.625	21.07113405	27.21875	7.782014061
AZ	3	14.03125	20.84690444	26.15625	7.8962911
AZ	4	14.125	20.46425327	27.25	7.421750776
AZ	5	15	21.62096774	28	8.523723032
AZ	6	15.5	23.19444444	45.5	10.08443374
AZ	7	16.1875	22.29188368	28.9375	13.27439626
AZ	8	15	21.71480175	29.4375	12.86151598
AZ	9	14.25	20.91345486	28.3125	11.48626583
AZ	10	13.375	19.42512019	26.1875	7.843657416
CA	1	15.1875	17.03395954	20.125	8.717615125
CA	2	11.0625	17.02464658	25.6875	10.73221199
CA	3	13.75	17.45751797	23.5625	10.675292
CA	4	14.03125	18.96549984	23.59375	11.90569393
CA	5	18.5	21.35685484	24.5	11.35419946
CA	6	20	22.99861111	28	13.21635963
CA	7	22.5	25.15277778	28	14.84484085
CO	3	15	16.55598958	18	6.670963246
CO	4	16.5	18.50416667	21	6.994998227
CO	5	18	20.1061828	22.5	9.349528476
CO	6	19.5	21.62109375	23.5	11.42961125
CO	7	20.875	22.59418403	23.875	18.04607681
CO	8	20.8125	22.07476478	23.125	17.40068008
CO	9	17.25	21.05789931	23.8125	16.35533609
CO	10	14.375	16.98161058	19.375	11.30824749
CT	1	14.5625	17.9535061	20.4375	5.045958986
CT	2	14.9375	18.12630208	19.5625	4.908958516
CT	3	15.4375	18.15285837	19.90625	6.217776887
CT	4	15.5625	18.58620912	22.53125	8.147637742
CT	5	17.5	21.39015152	28	12.56812053
CT	7	22.3125	25.5266527	28.0625	18.72335374
CT	8	21.125	24.60408266	27.25	18.08083154
CT	9	19.125	22.60763889	28.75	14.95626783
CT	10	17.625	20.88930288	24.0625	14.82304162
DC	3	18.5	20.28670788	23	6.64962864
DC	4	18.5	21.89722222	25.5	10.60305933
DC	5	20.5	22.34610215	25.5	14.54447252
DC	6	22.5	23.5625	24.5	17.71363946
DC	7	24	24.64997587	26.9375	18.70411999
DC	8	23.25	24.30040323	26.3125	18.55133377
DC	9	21.875	23.77517361	28.4375	16.97075549
DC	10	20.75	22.28774038	23.875	16.41643185
DE	1	0.375	20.1748366	21.375	7.764167561
DE	2	16.375	20.23390997	21.3125	7.942753806
DE	3	19.5625	20.22526918	21.5625	8.123038364
DE	4	16.90625	20.34133485	24.34375	9.73036333
DE	5	16.5	20.75336022	25.5	12.40087982
DE	6	22	22.90178571	24	14.76776591
DE	7	22.875	23.62578687	25.125	16.56865095
DE	8	21.4375	23.41624664	24.875	17.78275488
DE	9	18.3125	21.23229167	23.875	15.24155452
DE	10	19.0625	20.62103365	24.8125	15.06990039
FL	1	20.875	21.9074165	23.625	13.80631431
FL	2	16.8125	21.68340774	24.25	15.04505134
FL	3	19.875	22.19495376	24.46875	15.33608783
FL	4	20.78125	22.9030858	24.9375	15.70635783
FL	5	22	23.72647849	25	15.51381224
FL	6	23	24.00320513	25.5	15.14482605
GA	1	14.375	17.00484317	22.75	7.049647031
GA	2	18.78125	20.49053787	22.75	8.789344622
GA	3	13.78125	16.94488466	20.65625	9.679488519
GA	4	17.28125	21.00684105	29.34375	12.62733175
GA	5	17.5	20.91532258	23	16.18524807
GA	6	19.5	21.91369048	24	16.1124341
GA	7	22	24.1891276	26.6875	17.29212757
GA	8	22.3125	24.35349462	26.3125	17.25409725
GA	9	21.1875	23.77725694	26.5625	16.53053739
GA	10	19.8125	22.70276442	24.75	16.97556939
HI	1	18.125	22.95754076	30.5625	20.94792221
HI	2	19.25	24.43247768	31.8125	23.72670153
HI	3	18.40625	23.77095862	32.0625	22.12767933
HI	4	19.53125	24.69094008	31.9375	22.42556458
HI	5	20	25.67931548	32	23.52758338
HI	7	23	27.15	32.6875	25.64433567
HI	8	22.3125	27.01386089	33.125	24.91957464
HI	9	21	26.70017361	33.75	24.48348515
HI	10	21.6875	26.03028846	32.875	25.39307524
IA	4	19	22.83552632	27.5	9.77749035
IA	5	15	24.42674731	30.5	14.77660432
IA	6	21.5	25.04833333	31	19.32128288
ID	3	15	18.86732456	23	8.637016497
ID	4	16	20.03611111	26	9.377889755
ID	5	16.5	22.47580645	26.5	10.892748
ID	6	19.5	23.44722222	26.5	11.82557933
ID	7	22.21875	24.00180162	26.59375	11.19002827
ID	8	21.375	23.73832325	28.75	11.26068472
ID	9	16.5625	22.20208333	25.625	11.91185694
ID	10	16.3125	19.20413306	22.4375	10.72328247
ID	11	16.125	18.75087074	21.3125	10.46757226
IL	1	15.8125	18.11029412	20.75	4.691828231
IL	2	19.5625	20.97460938	23.15625	6.91287196
IL	3	13.625	19.323419	22.84375	6.964156868
IL	4	15.1875	18.62078932	24.75	9.197314657
IL	5	19.5	23.875	29	12.78766478
IL	6	21	23.81388889	26	14.71542449
IL	7	21.9375	23.81851415	26	13.79925318
IL	8	21.875	24.4375	27.25	14.01777472
IL	9	21.6875	23.87821181	27.125	13.63419969
IL	10	18.125	23.17319712	27.75	13.55386069
IN	3	20	20.80402385	22	6.481262337
IN	4	18.5	20.75902778	22.5	9.309151727
IN	5	17.5	21.48723118	25.5	13.96429181
IN	6	20.5	22.88095238	25.5	16.7682991
IN	7	21.9375	24.10134549	25.125	16.42803081
IN	8	21.4375	23.63020833	24.5625	16.27424984
IN	9	19.4375	22.28428819	24.5	14.99955349
IN	10	18.0625	20.58834135	23.625	14.11842589
KS	1	17.125	20.75141243	25.5	10.06345746
KS	2	20.15625	21.86639695	23.75	9.229759579
KS	3	17.84375	22.13540962	25.78125	11.097301
KS	4	19.21875	22.88354615	28.28125	12.30817422
KS	5	20.5	24.93145161	29	15.54855794
KS	6	23.5	26.33088235	28.5	15.90594559
KS	7	24.25	26.5289548	29.1875	16.34501812
KS	8	24.8125	26.58585349	28.75	17.11814368
KS	9	21.875	26.23949653	29.125	15.42826291
KS	10	21.375	24.46610577	28.875	14.49738309
KY	1	19	21.53173638	24.5	9.085383082
KY	2	20.15625	22.125031	23.84375	9.762547216
KY	3	18.5625	21.71664704	23.84375	10.09085127
KY	4	19.21875	22.49944696	26	12.77451079
KY	5	17.5	23.38978495	28.5	17.08216529
KY	6	21.5	24.04761905	27	18.22757941
KY	7	21.8125	23.42165799	25.9375	17.19001266
KY	8	21.6875	23.43237567	26.4375	17.13761641
KY	9	20.3125	22.81067708	25.375	17.4169294
KY	10	18.3125	21.86021635	25.5625	17.93848135
LA	2	19	21.41666667	23	14.92715443
LA	3	18.5	22.1090175	27	13.91414485
LA	4	20	24.21458333	28	18.88051835
LA	5	20	25.39314516	29	19.29821133
LA	6	23.5	26.67045455	37.5	19.38401556
LA	7	24.875	26.22854824	30.125	19.03635749
LA	8	24.1875	26.4406082	31.4375	19.48360484
LA	9	24.3125	26.03177083	29.8125	19.10258461
LA	10	22.5625	25.13762019	27.875	18.83744259
MA	1	5.375	19.53466474	25.6875	7.318198415
MA	2	16.25	20.17252604	23.3125	9.333939515
MA	3	17.46875	20.08176312	23.03125	9.345462382
MA	4	18.34375	21.07429857	23.21875	10.84652105
MA	5	20	22.34341398	26.5	13.25483692
MA	6	20	23.3125	28.5	14.78068583
MA	7	22.6875	26.04774306	29.375	19.88651624
MA	8	20.5	24.80401546	28.375	17.32040542
MA	9	21.125	24.15381944	28.6875	16.30883256
MA	10	20.5625	22.37668269	25.0625	14.51804526
MD	2	22	22.17708333	22.5	8.190659219
MD	3	21.5	21.96500673	23	7.448733328
MD	4	20.5	22.41875	24.5	10.0876348
MD	5	21	22.72849462	24	13.03778385
MD	6	21	22.72152778	24	16.118947
MD	7	22.3125	23.10602297	23.9375	17.72015866
MD	8	19.75	22.40675403	24.25	18.22686628
MD	9	17.4375	20.4765625	23.8125	15.97547694
MD	10	17.625	21.08862567	23.1875	15.17820778
MD	11	21.375	21.53908972	22.875	13.73440598
ME	3	19	19.96875	21.5	7.648865458
ME	4	19.5	20.19375	22.5	8.122825261
ME	5	17.5	21.06048387	28	12.28860396
ME	6	20	23.92083333	30	16.35030468
ME	7	22	24.17361111	26.5	19.69531535
ME	8	17.375	23.76310171	31	16.02362359
ME	9	18.6875	22.20555556	25.625	14.25438341
ME	10	19.6875	21.18371976	25.3125	11.80871515
ME	11	19.8125	21.74471154	23.125	10.67917236
MI	1	18.125	19.83003766	22.4375	8.179987291
MI	2	15.34375	19.14546131	22.09375	8.501277574
MI	3	16.84375	19.7034825	21.875	8.772321993
MI	4	17.25	19.78690916	22.28125	10.27095558
MI	5	16	21.65591398	29.5	13.58847652
MI	6	19.5	22.31985294	38.5	16.58848936
MI	7	18.125	23.58586106	26.8125	17.16026385
MI	8	16	23.15507392	27.875	18.4180098
MI	9	16.9375	20.79982639	28.8125	15.64822322
MI	10	17.5625	20.05072115	23.9375	15.4221102
MN	2	20	20.140625	20.5	9.037412488
MN	3	19.5	20.23149394	21	8.977668865
MN	4	19	20.46597222	23.5	11.06149718
MN	5	19	21.18859649	26	12.56905798
MN	7	17.625	24.77991651	31.875	18.58987608
MN	8	19.8125	24.43682796	30.9375	18.67965161
MN	9	17	20.59548611	27.125	15.78060915
MN	10	15.4375	18.00480769	21.4375	13.11179863
MO	1	21.375	21.71178161	23	5.607992593
MO	2	21.1875	22.34883743	23.4375	6.402368595
MO	3	18.75	22.36688257	24.96875	7.473605676
MO	4	19.1875	22.38391877	26.09375	10.91046803
MO	5	19	22.83803763	29.5	14.05874113
MO	6	21.5	23.25548246	25	15.01067793
MO	7	22.1875	23.43581081	25.5625	13.63631288
MO	8	22.0625	23.27049731	25.0625	13.70600252
MO	9	21.4375	23.296875	26.9375	13.59704109
MO	10	19	22.33353365	25.5	13.3936567
MS	3	16	19.52777778	23	12.44633912
MS	4	16.5	20.83402778	26	12.07065782
MS	5	16	21.72715054	29.5	11.98299455
MS	6	18	22.60694444	28.5	11.76805765
MS	7	19	23.11226852	28.5	11.53837576
MT	3	20.5	21.08608696	22	4.960943601
MT	4	20.5	21.02291667	22	5.361277692
MT	5	20.5	21.31048387	25	7.261452935
MT	6	20.5	22.05416667	24	10.29758729
MT	7	21.6875	24.70529514	26.875	13.46767368
MT	8	21.3125	24.76755712	26.9375	13.79129008
MT	9	20.1875	23.19904514	27.1875	11.19243946
MT	10	20.3125	20.75697115	21.875	8.33330344
NC	1	13.125	17.4171875	19.75	6.332721344
NC	2	13.96875	17.46489025	19.59375	8.647350391
NC	3	15.46875	17.64127692	21.21875	8.412148888
NC	4	14.21875	20.00514673	24.8125	11.674076
NC	5	17	22.48857527	27	16.05632664
NC	6	23.5	25.01121795	27	19.00185239
NC	7	24.3125	25.37055122	26.4375	17.99872295
NC	8	20.9375	25.06728831	28	21.04428952
NC	9	17.75	23.30434028	29.5625	19.09133996
NC	10	18	22.08774038	28	18.32526233
ND	1	18.5625	21.78033626	25.4375	5.650793927
ND	2	18	21.77167039	25.3125	4.894813245
ND	3	17.5625	21.42681696	24.9375	5.35538639
ND	4	19	21.71586538	24.1875	7.515064699
ND	8	19.4375	22.25665509	25.875	14.37259637
ND	9	18.3125	21.75555556	26.125	14.29192355
ND	10	18.5625	21.98815524	24.9375	12.20619132
ND	11	18.75	21.82278855	25.1875	9.262821652
NE	1	14.1875	19.89358389	24.5625	7.283503687
NE	2	16.40625	20.10404576	24.1875	7.692011144
NE	3	15.9375	20.6895609	24.53125	8.166989441
NE	4	17.28125	21.75029402	27.25	9.682701345
NE	5	18.5	23.60013441	27.5	13.18772687
NE	6	20	25.105	28	16.46252712
NE	7	23.0625	25.71042111	28.25	17.00044406
NE	8	23.9375	25.82686492	27.75	17.08788044
NE	9	20.3125	24.65017361	28	15.96773225
NE	10	16.5625	21.51682692	27.5625	13.06104737
NH	1	14.125	17.28334806	20.75	5.729079298
NH	2	14.3125	17.28292411	21.375	5.37809719
NH	3	12.40625	17.79745309	23.03125	6.303896918
NH	4	14.8125	19.02707146	22.8125	8.209028809
NH	5	16	20.17876344	26	11.71937201
NH	6	16.5	20.68910256	28	14.48348987
NH	7	20.125	24.11751302	29	21.29185405
NH	8	16.3125	21.63575269	26.5	17.52540589
NH	9	17.125	20.76145833	27.875	15.82403695
NH	10	16.6875	19.51057692	22.25	14.11925825
NJ	3	19.5	21.37928465	24	8.485324872
NJ	4	17	21.64791667	25.5	10.92766563
NJ	5	18	23.12567204	30.5	14.51674937
NJ	6	20	24.403125	30	18.13722811
NJ	7	22.375	27.98772523	33.375	24.40644688
NJ	8	20.5625	25.03175403	28.9375	21.00709508
NJ	9	17.75	22.89817708	30.5625	17.54746455
NJ	10	17.4375	21.2765625	27.4375	16.61385616
NM	1	17.5625	20.00105753	22.625	7.12895488
NM	2	17.65625	20.60585938	22.28125	7.131528561
NM	3	18.90625	21.71959118	24.15625	8.198973983
NM	4	20.84375	23.27162559	25.46875	8.570564225
NM	5	20.5	24.47446237	26.5	9.532892168
NM	6	21	24.78720238	26.5	13.10171048
NM	7	22.375	25.27398003	26.5625	19.10362392
NM	8	19.3125	24.76293683	27.1875	18.65831404
NM	9	18.5	24.36675347	26.25	16.91991292
NM	10	18.9375	21.46802885	23.5	11.92899269
NV	1	16.625	19.40861913	23.3125	5.593605577
NV	2	17	20.03180804	24.1875	6.20108763
NV	3	17.8125	21.92227456	26.5625	6.075438291
NV	4	19.0625	23.86234705	27	6.644370978
NV	5	23.5	25.23790323	27.5	8.055153051
NV	6	23	25.10615079	28.5	7.071763437
NV	7	22	24.96636285	27.3125	12.71989876
NV	8	22.0625	24.93960013	27.875	10.8664266
NV	9	23.5	25.22630208	30.3125	11.42662107
NV	10	22.8125	24.61382212	27.375	9.118027785
OH	3	-3.5	17.04306864	22.5	8.588702094
OH	4	15.5	18.66041667	23	11.5817112
OH	5	16	21.08870968	25.5	16.09292376
OH	6	19.5	22.94583333	25.5	17.55846196
OH	7	20.875	24.69520399	27.8125	18.73849741
OH	8	20.125	24.25336022	26.6875	17.838526
OH	9	17.5	22.63524306	27.125	16.96361683
OH	10	16.375	20.18100962	24.75	16.23399551
OK	2	21	22.23611111	24.5	8.709385854
OK	3	20.5	22.20524899	25.5	9.935731255
OK	4	20.5	22.31388889	25.5	12.76293466
OK	5	19.5	22.71169355	26	14.40998871
OK	6	22	24.04166667	27	15.12771971
OK	7	22.75	24.44835069	27.3125	15.27282197
OK	8	22.6875	24.02242944	27.125	15.28313801
OK	9	21.875	23.80199653	26	14.5467221
OK	10	21.25	23.72556818	25.5625	15.66985261
OR	1	13.5	16.55947038	20	12.71267855
OR	2	8.96875	15.28478423	20.5	10.9986532
OR	3	13.53125	17.28461474	21.25	13.88463568
OR	4	13.75	17.47638049	20.875	13.49614329
OR	5	14.5	18.62903226	24.5	12.9203941
OR	6	15.5	19.14444444	23.5	13.81905141
OR	7	15.9375	18.89951208	21.25	13.90772381
OR	8	17.0625	20.36433132	24.1875	16.09786754
OR	9	16.125	20.06822917	24	16.22066955
OR	10	15.4375	17.65528846	20.625	14.06700771
PA	3	15.5	16.16333938	17.5	9.111693657
PA	4	15.5	18.33125	22.5	10.46354749
PA	5	15.5	21.84543011	29	13.30942721
PA	6	17.5	24.00260417	29.5	16.78139936
PA	8	21.625	24.85113636	27.875	19.58231735
PA	9	15.625	21.32847222	28	16.11286882
PA	10	14.8125	18.58473558	23.8125	14.24991627
RI	3	18	19.37828947	21.5	11.91747108
RI	4	17	19.81458333	23.5	13.97126899
RI	5	18.5	20.74193548	23.5	16.53180226
RI	6	20	21.74236111	23.5	15.75635605
RI	7	22	22.96990741	24	17.22030123
RI	8	21.875	22.56325301	23.375	18.27327531
RI	9	17.5	21.01223958	24.125	16.24171221
RI	10	16.0625	19.59533006	23.1875	14.83600915
SC	1	19.75	21.61607143	22.875	8.714184273
SC	2	18.8125	21.25130208	24.5625	12.80178735
SC	3	19.125	21.42262856	23.90625	12.49870446
SC	4	19.96875	22.55812752	25.09375	17.39661761
SC	5	20.5	22.71706989	25	17.87243349
SC	6	22	23.17113095	25	16.76451747
SC	7	21	22.80418399	24.5625	16.17280039
SC	8	20.3125	22.40372984	24.375	15.6135749
SC	9	20.8125	22.83836806	24.9375	16.01691243
SC	10	21.75	22.9359375	24.6875	16.98568509
SD	1	18.0625	20.92893683	24	7.1715036
SD	2	17.3125	20.89732143	24.5	6.664397217
SD	3	18.9375	21.44098998	24.59375	8.853647222
SD	4	16.71875	21.03430304	26.03125	9.432107446
SD	5	18	21.69489247	30	11.83397766
SD	6	19	21.71428571	26	13.02019824
SD	7	17.3125	22.4155816	25.1875	12.86486207
SD	8	19	21.95253696	25	13.37290257
SD	9	17.6875	21.91744792	26.0625	13.2048365
SD	10	16.9375	21.04074519	25.3125	12.21783365
TN	1	12.375	17.12670358	20.75	6.401992203
TN	2	16	18.17564174	21.96875	8.683162233
TN	3	11.09375	17.30707436	23.59375	8.57810912
TN	4	16.25	20.96837121	26.5	11.99466363
TN	5	17	22.67540323	27	14.15610949
TN	6	22	24.26785714	27	13.81687225
TN	7	22.375	25.53363715	28.875	15.73582814
TN	8	22.25	24.54603495	29.3125	14.68718258
TN	9	21	24.025	29.5625	14.67479208
TN	10	16.5	22.59086538	27.25	14.52055582
TX	8	22.8125	23.58765244	26	14.80906944
TX	9	22.0625	23.60095486	26.5	14.84538575
TX	10	18.9375	23.23420699	25.125	15.34575959
TX	11	18.8125	22.96527209	25.8125	13.8347431
UT	1	16.0625	19.52338576	24.375	8.550372753
UT	2	15.6875	18.79947917	22.8125	8.899216276
UT	3	15.75	19.15153937	24.09375	10.10365706
UT	4	16.21875	19.33978215	22.59375	10.88103942
UT	5	16.5	21.03561828	25.5	12.10641637
UT	6	19.5	23.28869048	25.5	12.06121355
UT	7	23.9375	24.90258007	26.25	13.16595084
UT	8	23.125	24.72379032	26	13.15363878
UT	9	16.9375	22.7265625	25.5	14.10105963
UT	10	16.6875	19.42524038	22.75	12.96237364
VA	1	15	18.51412954	22	8.062007995
VA	2	17.21875	18.98032373	21.875	8.061409234
VA	3	16.84375	18.962357	21.28125	8.955601696
VA	4	17.34375	20.72577845	25.4375	11.22155813
VA	5	19.5	22.12768817	25	14.3943518
VA	6	22	23.39136905	24.5	16.38280535
VA	7	22.5	24.52539063	25.875	18.57732335
VA	8	21.4375	24.27536962	26.1875	18.76681794
VA	9	19.625	22.80972222	26.0625	15.55821649
VA	10	18.0625	21.44002404	26.625	14.8448122
VT	1	14.8125	17.95043103	22.25	6.486498149
VT	2	8.125	17.52287946	23.0625	5.864049367
VT	3	14.9375	17.97039031	24.375	6.770504428
VT	4	13.28125	16.58682096	23.34375	7.39760492
VT	5	13.5	20.34543011	27.5	12.03866928
VT	6	18	21.48161765	27	15.64998028
VT	7	20.125	26.19370487	31	22.03749472
VT	8	19.4375	24.25294019	28.5625	20.11579057
VT	9	17.625	21.85425347	28.6875	16.35296292
VT	10	16.5	19.91358173	24.4375	14.89341792
WA	1	18.5625	19.60416667	20.875	11.24007514
WA	2	16.625	19.38848586	21.3125	9.742989064
WA	3	18.03125	20.4236256	22.71875	11.40617772
WA	4	18.5625	20.82668261	23.34375	12.02177776
WA	5	17	21.28830645	26	12.81564081
WA	6	18.5	21.18619792	24.5	13.14329215
WA	7	19.0625	22.65603299	26.125	14.77571831
WA	8	20.0625	23.09324597	26.375	16.37881197
WA	9	17	21.41328125	26.625	16.39710572
WA	10	18.5	20.24411058	22.25	14.6310316
WI	1	15.625	18.21461303	20.375	5.508807525
WI	2	15.5	18.57767857	20.5625	6.657099528
WI	3	15.46875	18.80888291	21	7.076259208
WI	4	16.6875	19.721854	23.125	8.566079791
WI	5	17	21.32392473	26	12.50301301
WI	6	19	21.83974359	25.5	15.16951271
WI	7	20.5625	23.63031684	25	18.39617928
WI	8	19.8125	23.56678427	24.9375	18.20071756
WI	9	19	22.19574653	24.8125	16.57507256
WI	10	16.75	20.56911058	23.4375	14.77758247
WV	1	14.25	23.35020243	31.1875	7.427700505
WV	2	14.53125	23.00683594	31.09375	8.172671318
WV	3	12.6875	21.69233681	33.53125	8.378253419
WV	4	14.5625	22.69340978	33.96875	11.05869388
WV	5	15.5	21.74932796	30	15.41753037
WV	6	24.5	25.625	27.5	20.68034181
WV	7	20.6875	23.96477273	28.1875	20.57141601
WV	8	20.375	23.95950941	26.75	21.72455886
WV	9	18.8125	22.54809028	26.875	19.18107868
WV	10	18.5	21.4535387	27.8125	16.63033458
WY	1	19.3125	22.65909091	23.9375	6.363141598
WY	2	20.15625	21.71036086	23.40625	5.124302545
WY	3	19.5625	21.40351615	24.0625	6.057263152
WY	4	19.5	21.72559784	24.46875	5.988125759
WY	5	16.5	21.27889785	27.5	8.23126455
WY	6	17.5	25.04613095	32	8.286517466
WY	7	20.5625	25.80639793	32.1875	11.95168263
WY	8	18.5625	25.7609207	31	11.82856682
WY	9	18.25	23.03541667	31.0625	12.55081544
WY	10	18.1875	21.11129808	25.1875	9.526517897
