# Supplementary material for: Human indoor climate preferences approximate specific geographies
Source: R Soc Open Sci. 2019 Mar 20;6(3):180695. doi: 10.1098/rsos.180695 (PMC6458351; doi:10.1098/rsos.180695)
Supplement: Table S1 [file rsos180695supp3.csv]

STATE	Urban/Rural	free-standing	Home Type
NC	URBAN / SUBURBAN		2 STORY DETATCHED SINGLE FAMILY HOME
Kansas	suburbia	No	house
HI	Rural countryside, wood heat		House
NM	urban--irrigated, valley area	Yes	house, adobe
OH	Rural (in forest)		3 br. house
Tennessee	suburban		house
AK	island near town		house
NH	Forest		House
MA	urban	Yes	loft
NV	suburbs of	No	3 bdr house
VA	town house development near large town and interstate highway		townhouse
WI	Suburban		Single family
ID
OR
CA	Rural	No	Single family home
NE	suburban		single family
Pennsylvania	suburban		single family house
Connecticut	suburban		Single family, detached
WV	rural with cats & chickens		single family
VT	Rural/lakeside		Cottage
Arkansas	very rural		single family home
UT	urban		single family house
Mi	suburban	Yes	single family ranch
IL	urban		apartment
Maine
SD	edge of urban, almost rural	No	single family
WA
AZ
SC
KY
MO
FL
